# Supplementary material for: A Review of Circumpolar Arctic Marine Mammal Health—A Call to Action in a Time of Rapid Environmental Change
Source: Pathogens. 2023 Jul 14;12(7):937. doi: 10.3390/pathogens12070937 (PMC10385039; doi:10.3390/pathogens12070937)
Supplement: Supplementary file 1 [file pathogens-12-00937-s001.zip]

Archive with 1 entries (1 files):
- pathogens-2370652-supplementary.pdf
